# Supplementary material for: CiTO, the Citation Typing Ontology
Source: J Biomed Semantics. 2010 Jun 22;1(Suppl 1):S6. doi: 10.1186/2041-1480-1-S1-S6 (PMC2903725; doi:10.1186/2041-1480-1-S1-S6)
Supplement: Additional File 1 — Format: Text file in RDF Notation3 Format. DOI: http://dx.doi.org/10.1186/2041-1480-1-S1-S6/suppl/S1. Additional File 1 accompanying this paper [36] contains metadata describing this article, recorded in a structured machine-readable form, encoded as RDF, and serialized in Notation3 format. [file 2041-1480-1-S1-S6-S1.n3]

@prefix cito: 	<http://purl.org/net/cito/>.
@prefix frbr: 	<http://purl.org/vocab/frbr/core#>.
@prefix rdf: 	<http://www.w3.org/1999/02/22-rdf-syntax-ns#>.
@prefix rdfs:	<http://www.w3.org/2000/01/rdf-schema#>.
@prefix dc:  	<http://purl.org/dc/elements/1.1/>.
@prefix cc:  	<http://web.resource.org/cc/>.
@prefix foaf:	<http://xmlns.com/foaf/0.1/>. 	
@prefix prism: 	<http://prismstandard.org/namespaces/1.2/basic/>.
@prefix geo:	<http://www.w3.org/2003/01/geo/wgs84_pos#>.
@prefix dcterms: <http://purl.org/dc/terms/>.
@prefix time: <http://www.w3.org/2006/time#>.
@prefix xsd: <http://www.w3.org/2001/XMLSchema#>.
@prefix projectfunding: <http://vocab.ouls.ox.ac.uk/projectfunding#>.
@prefix res: <http://purl.org/NET/res-ontology/> .

@base <http://dx.doi.org/10.1186/2041-1480-1-S1-S6/suppl/S1>.   # The CiTO paper in JBMS

# The title of this document is "Supplementary File S1: Bibliographic, Entity and Project Metadata".

# This file contains metadata descriptions of the article by
# Shotton DM (2010). CiTO, the Citation Typing Ontology. Journal of Biomedical Semantics 1(Suppl 1):S6. 

# These metadata are prepared using CiTO v1.6 and are encoded as RDF using Notation3 format.
# This documents validates as valid RDF using <http://www.rdfabout.com/demo/validator/>.

# This document information file has been prepared by and is copyright (c) David Shotton, University of Oxford, 16 March 2010.   This document is an open access reference work distributed under the terms of the Creative Commons Attribution License 2.5, which permits unrestricted use, distribution, and reproduction in any medium, provided that the original author and source are credited.

# Contact <david.shotton@zoo.ox.ac.uk> for further information.

# about this metadata document ...
<http://dx.doi.org/10.1186/2041-1480-1-S1-S6/suppl/S1> # Supplementary File S1
	dc:creator [ a foaf:Person ; foaf:name "David Shotton" ; foaf:mbox <mailto:david.shotton@zoo.ox.ac.uk> ; ] ;
        rdf:type cito:BibliographicMetadata ; # work
        rdf:type cito:EntityMetadata ; # work
        rdf:type cito:ProjectMetadata ; # work
	dc:date	"2010-03-16"^^xsd:date ;
	dcterms:license <http://creativecommons.org/licenses/by/2.5/> ;
        cito:isCitedBy <http://dx.doi.org/10.1186/2041-1480-1-S1-S6> ;
	cito:cites <http://dx.doi.org/10.1186/2041-1480-1-S1-S6> ;  
	cito:citesAsSourceDocument <http://dx.doi.org/10.1186/2041-1480-1-S1-S6> ;  
.

# about the paper it describes ...
<http://dx.doi.org/10.1186/2041-1480-1-S1-S6>   # The CiTO paper in JBMS	
    dcterms:issued "2010-06-22";
    cito:isCitedBy <http://dx.doi.org/10.1186/2041-1480-1-S1-S6/suppl/S1> ;
    cito:citesAsMetadataDocument <http://dx.doi.org/10.1186/2041-1480-1-S1-S6/suppl/S1> ;  
    cito:isRealizationOf cito:Proposition ; # work
    rdf:type cito:JournalArticle; # expression
    cito:peerReviewed "true"^^xsd:boolean ; # peer review status  
	dc:title "CiTO, the Citation Typing Ontology";
	dc:identifier	<http://dx.doi.org/10.1186/2041-1480-1-S1-S6> ;
	dc:language	"en" ; 
	dcterms:publisher [
				a 	dcterms:Agent ;
				foaf:homepage <http://www.biomedcentral.com/> ;
				dc:title "BioMed Central" ;
							];
	dcterms:issued			"2010";	
	dcterms:abstract 		"""
					<p> CiTO, the Citation Typing Ontology, is an ontology for describing the nature of reference citations in scientific research articles and other scholarly works, both to other such publications and also to Web information resources, and for publishing these descriptions on the Semantic Web. Citation are described in terms of the factual and rhetorical relationships between citing publication and cited publication, the in-text and global citation frequencies of each cited work, and the nature of the cited work itself, including its publication and peer review status.  This paper describes CiTO and illustrates its usefulness both for the annotation of bibliographic reference lists and for the visualization of citation networks.   The latest version of CiTO, which this paper describes, is CiTO Version 1.6, published on 26 March 2010.  CiTO is written in the Web Ontology Language OWL, uses the namespace http://purl.org/net/cito/, and is available from http://purl.org/net/cito/. This site uses content negotiation to deliver to the user an OWLDoc Web version of the ontology if accessed via a Web browser, or the OWL ontology itself if accessed from an ontology management tool such as Prot�g� (http://protege.stanford.edu/).  Collaborative work is currently under way to harmonize CiTO with other ontologies describing bibliographies and the rhetorical structure of scientific discourse. </p>
                            """^^rdfs:XMLLiteral ; 
## Author 
	dc:creator [ a foaf:Person ; foaf:name "David Shotton " ; ] ;
dc:creator	[	
			foaf:firstName 			"David";
			foaf:surname			"Shotton";
			foaf:name			"David Shotton";
			foaf:workplaceHomePage 	<http://www.zoo.ox.ac.uk/staff/academics/shotton_dm.htm>;
			];
	
## Copyright 
	dcterms:license 	<http://creativecommons.org/licenses/by/2.5/>;
		
## Bibliographic metadata		
	prism:publicationName	"Journal of Biomedical Semantics ";
	prism:eIssn		"2041-1480";
	prism:publicationDate	"2010-06-22";
	prism:volume		"1 (SUpplement 1)*";
#	prism:number		"*";
	prism:startingPage	"S6";
#	prism:endingPage	"*";
	dcterms:bibliographicCitation	" David Shotton (2010). CiTO, the Citation Typing Ontology.  Journal of Biomedical Semantics 1(Suppl 1):S6.  doi:10.1186/2041-1480-1-S1-S6 " ;
			
## Tags / Keywords  
	dc:subject	"bibliography",
			"Bibliographic Ontology",
			"BIBO",
			"citation",
			"citation frequency",
			"citation network",
			"Citation Typing Ontology",
			"CiTO",
			"Dublin Core Metadata Initiative",
			"DCMI",
			"Functional Requirements for Bibliographic Records",
			"FRBF",
			"FRBRoo",
			"FRBR expression",
			"FRBR manifestation",
			"FRBR work",
			"ontology",
			"reference",
			"rhetoric",
			"Scientific Discourse Relationships Ontology",
			"Semantic Web Applications in Neuromedicine",
			"SWAN",
			"Scholarly Works Application Profile",
			"SWAP" ;


## Geo-coordinates of study location 
	dcterms:spatial	 [	
				a dcterms:Location ;
				geo:lat		"+51.7583";
				geo:long	"-01.2503";
				rdfs:label	"Oxford, United Kingdom " ;
							];

## Temporal coordinates of study  
	dcterms:temporal [
				a dcterms:PeriodOfTime ;
				time:hasBeginning [ a time:Instant ; time:inXSDDateTime "2008-08-18"^^xsd:datetime ; ] ; 
				time:hasEnd [ a time:Instant ; time:inXSDDateTime "2010-03-13"^^xsd:datetime ; ] ; 
							];

## Project funding

	projectfunding:FundingBody <http://www.epsrc.ac.uk/> ;
	projectfunding:Project	<http://purl.org/NET/IBRG/Projects/OntogenesisNetwork>  ;
.
	
# Project funding details

<http://purl.org/NET/IBRG/Projects/OntogenesisNetwork>
        rdf:type projectfunding:Project ;
                            dc:title "The Ontogenesis Network" ;
                            foaf:homepage <http://www.ontonet.org/> ;
                            projectfunding:hasPrincipalInvestigator _:pi ;
                            projectfunding:hasCoInvestigator _:ci ;
                            projectfunding:statedPurpose "To foster the creation, ontogeny and evolution of biomedical ontologies" .
    
    _:bnode0 rdf:type projectfunding:FundingBody ;
                            dc:title "EPSRC" ;
                            foaf:homepage <http://www.epsrc.ac.uk/> ;
                            projectfunding:funds _:grant  .

_:grant rdf:type projectfunding:Grant ;
                            projectfunding:grantNumber "EP/E021352/1" ;
                            projectfunding:funds <http://purl.org/NET/IBRG/Projects/OntogenesisNetwork> .
                            
_:pi rdf:type res:Researcher ;
                                foaf:title "Dr" ;
                                foaf:name "David Shotton" ;
                                foaf:firstName "David" ;
                                foaf:surname "Shotton" ;
                                foaf:homepage <http://www.zoo.ox.ac.uk/staff/academics/shotton_dm.htm> ;
                                foaf:member <http://ibrg.zoo.ox.ac.uk/> , <http://zoo.ox.ac.uk/> ;
                                res:universityJobTitle "Reader in Image Bioinformatics" .
                                        
<http://www.zoo.ox.ac.uk/> rdf:type res:ResearchUnit ;
                                            dc:title "Department of Zoology" ;
                                            foaf:homepage <http://www.zoo.ox.ac.uk/> .

 <http://zoo-garos.zoo.ox.ac.uk/ibrg/> rdf:type res:ResearchUnit ;
                                                dc:title "Image Bioinformatics Research Group (IBRG)" ;
                                                foaf:homepage <http://ibrg.zoo.ox.ac.uk/> ;
                                                 res:PrincipalInvestigator _:pi .

_:ci rdf:type res:Researcher ;
                                foaf:title "Dr" ;
                                foaf:name "Robert Stevens" ;
                                foaf:firstName "Robert" ;
                                foaf:surname "Stevens" .

_:bnode1 rdf:type res:ResearchUnit ;
                                dc:title "Bio and Health Informatics Group" .

_:bnode2 rdf:type res:ResearchUnit ;
                                dc:title "Department of Computer Science" .

_:bnode3 rdf:type res:ResearchUnit ;
                                dc:title "University of Manchester" ;
                                foaf:homepage <http://www.manchester.ac.uk/> .
_:bnode2 foaf:member _:bnode3 .
_:bnode1 foaf:member _:bnode2 .
_:ci foaf:member _:bnode1 .
 	


# /end
