# Supplementary material for: CiTO, the Citation Typing Ontology
Source: J Biomed Semantics. 2010 Jun 22;1(Suppl 1):S6. doi: 10.1186/2041-1480-1-S1-S6 (PMC2903725; doi:10.1186/2041-1480-1-S1-S6)
Supplement: Additional File 3 — Format: Text file in RDF Notation3 Format. DOI: http://dx.doi.org/10.1186/2041-1480-1-S1-S6/suppl/S3. Additional File 3 accompanying this paper [34] contains the twelve bibliographic references and the twenty nine Web sites references, typed using the Citation Typing Ontology. The information is recorded in a structured machine-readable form, encoded as RDF2, serialized in Notation3 format3. Additional Files 1 and 3 complement one another, and together provide full metadata for this paper and its references. They are presented as an example of the metadata that should be freely published for all articles. [file 2041-1480-1-S1-S6-S3.n3]

@prefix cito: 	<http://purl.org/net/cito/>.
@prefix frbr: 	<http://purl.org/vocab/frbr/core#>.
@prefix rdf: 	<http://www.w3.org/1999/02/22-rdf-syntax-ns#>.
@prefix rdfs:	<http://www.w3.org/2000/01/rdf-schema#>.
@prefix dc:  	<http://purl.org/dc/elements/1.1/>.
@prefix cc:  	<http://web.resource.org/cc/>.
@prefix foaf:	<http://xmlns.com/foaf/0.1/>. 	
@prefix prism: 	<http://prismstandard.org/namespaces/1.2/basic/>.
@prefix geo:	<http://www.w3.org/2003/01/geo/wgs84_pos#>.
@prefix dcterms: <http://purl.org/dc/terms/>.
@prefix time: <http://www.w3.org/2006/time#>.
@prefix xsd: <http://www.w3.org/2001/XMLSchema#>.

@base <http://dx.doi.org/10.1186/2041-1480-1-S1-S6/suppl/S3>.

# The title of this document is "Additional File 3: Citation Metadata".

# This file contains metadata descriptions of the citations in the article by
# Shotton DM (2010) CiTO, the Citation Typing Ontology. Journal of Biomedical Semantics 1(Suppl 1): S6. 

# These metadata are prepared using CiTO v1.6 and are encoded as RDF using Notation3 format.
# This documents validates as valid RDF using <http://www.rdfabout.com/demo/validator/>.

# This document information file has been prepared by and is copyright (c) David Shotton, University of Oxford, 16 March 2010.   This document is an open access reference work distributed under the terms of the Creative Commons Attribution License 2.5, which permits unrestricted use, distribution, and reproduction in any medium, provided that the original author and source are credited.

# Contact <david.shotton@zoo.ox.ac.uk> for further information.

# about this metadata document ...
<http://dx.doi.org/10.1186/2041-1480-1-S1-S6/suppl/S3>  # Supplementary File S3     
	dc:creator [ a foaf:Person ; foaf:name "David Shotton" ; foaf:mbox <mailto:david.shotton@zoo.ox.ac.uk> ; ] ;
        rdf:type cito:CitationMetadata ; # work
	dc:subject <http://dx.doi.org/10.1186/2041-1480-1-S1-S6> ;
        cito:cites <http://dx.doi.org/10.1186/2041-1480-1-S1-S6> ; 
	cito:citesAsSourceDocument <http://dx.doi.org/10.1186/2041-1480-1-S1-S6> ;  
        cito:isCitedBy <http://dx.doi.org/10.1186/2041-1480-1-S1-S6> ;
	dc:date	"2010-03-16"^^xsd:date ;
	dcterms:license <http://creativecommons.org/licenses/by/2.5/> ;
.

# about the paper it describes ...
<cito:cites <http://dx.doi.org/10.1186/2041-1480-1-S1-S6> # The CiTO paper in JBMS	
    dcterms:issued "2010-06-22" ;
    cito:cites <http://dx.doi.org/10.1186/2041-1480-1-S1-S6/suppl/S3> ;
    cito:citesAsMetadataDocument <http://dx.doi.org/10.1186/2041-1480-1-S1-S6/suppl/S3> ;
    cito:isCitedBy <http://dx.doi.org/10.1186/2041-1480-1-S1-S6/suppl/S3> ;
    cito:isRealizationOf cito:Proposition ; # work
    rdf:type cito:JournalArticle ; # expression
    cito:peerReviewed "true"^^xsd:boolean ; # peer review status  
	dc:title "CiTO, the Citation Typing Ontology" ;
	dc:identifier	<http://dx.doi.org/10.1186/2041-1480-1-S1-S6> ;
	dc:language	"en" ; 
	dcterms:bibliographicCitation	" David Shotton (2010). CiTO, the Citation Typing Ontology.  Journal of Biomedical Semantics 1(Suppl 1): S6.  doi:10.1186/2041-1480-1-S1-S6/suppl/S3 " ; 
.

# The following reference list is for this paper, which has 12 bibliographic references and also cites 29 Web sites. 

# For the bibliographic references, it records not only the number of times each cited paper is cited in the text of the citing paper, but also the nature of the relationship between the citing paper and the cited paper. 

# The following details are divided into three sections:
#	Section 1  Details of the bibliographic citations in the citing paper;
#	Section 2  Details of the cited papers;
#	Section 3  Details of Web page citations in the citing paper;
#       Section 4  Details of the cited Web pages.

		
#	Section 1  Details of the 12 bibliographic citations in the citing paper

<http://dx.doi.org/10.1186/2041-1480-1-S1-S6/suppl/S3>       # The CiTO paper in JBMS       

#B1 Cited in-text 4 times 
    cito:cites <http://dx.doi.org/10.1371/journal.pntd.0000228> ;
    cito:inTextCitationFrequency [
      a cito:InTextCitationCount ;
      cito:inTextCountValue "4"^^xsd:integer ;
      cito:inTextCitationTarget <http://dx.doi.org/10.1371/journal.pntd.0000228> ;
    ] ; 
    cito:citesForInformation <http://dx.doi.org/10.1371/journal.pntd.0000228> ;
    cito:usesDataFrom <http://dx.doi.org/10.1371/journal.pntd.0000228> ;


#B2 Cited in-text 2 times
    cito:cites <http://dx.doi.org/10.1371/journal.pcbi.1000361> ;
    cito:inTextCitationFrequency [
      a cito:InTextCitationCount ;
      cito:inTextCountValue "2"^^xsd:integer ;
      cito:inTextCitationTarget <http://dx.doi.org/10.1371/journal.pcbi.1000361> ;
    ] ; 
    cito:citesForInformation <http://dx.doi.org/10.1371/journal.pcbi.1000361> ;
    cito:sharesAuthorsWith <http://dx.doi.org/10.1371/journal.pcbi.1000361> ;

#B3 Cited in-text 1 time  
    cito:cites <http://dx.doi.org/10.1136/bmj.b2680> ;
    cito:inTextCitationFrequency [
      a cito:InTextCitationCount ;
      cito:inTextCountValue "1"^^xsd:integer ;
      cito:inTextCitationTarget <http://dx.doi.org/10.1136/bmj.b2680> ;
    ] ; 
    cito:citesForInformation <http://dx.doi.org/10.1136/bmj.b2680> ;
    cito:obtainsBackgroundFrom <http://dx.doi.org/10.1136/bmj.b2680> ;   

#B4 Cited in-text 1 time
    cito:cites <http://www.scielo.org.ar/scielo.php?pid=S0025-76802003000400011&script=sci_arttext&tlng=en> ; 
    cito:inTextCitationFrequency [
      a cito:InTextCitationCount ;
      cito:inTextCountValue "1"^^xsd:integer ;
      cito:inTextCitationTarget <http://www.scielo.org.ar/scielo.php?pid=S0025-76802003000400011&script=sci_arttext&tlng=en> ;
    ] ; 
    cito:citesForInformation <http://www.scielo.org.ar/scielo.php?pid=S0025-76802003000400011&script=sci_arttext&tlng=en> ; 

#B5 Cited in-text 1 time  
    cito:cites <http://www.elsevier.com/framework_editors/pdfs/Perspectives1.pdf> ;
    cito:inTextCitationFrequency [
      a cito:InTextCitationCount ;
      cito:inTextCountValue "1"^^xsd:integer ;
      cito:inTextCitationTarget <http://www.elsevier.com/framework_editors/pdfs/Perspectives1.pdf> ;
    ] ; 
    cito:citesForInformation <http://www.elsevier.com/framework_editors/pdfs/Perspectives1.pdf> ;

#B6 Cited in-text 1 time  
    cito:cites <http://doi.acm.org/10.1145/1367080.1367085> ;  
    cito:inTextCitationFrequency [
      a cito:InTextCitationCount ;
      cito:inTextCountValue "1"^^xsd:integer ;
      cito:inTextCitationTarget <http://doi.acm.org/10.1145/1367080.1367085> ;
    ] ; 
    cito:citesForInformation <http://doi.acm.org/10.1145/1367080.1367085>  ;  

#B7 Cited in-text 1 time  
    cito:cites <http://www.emeraldinsight.com/Insight/html/Output/Published/EmeraldAbstractOnlyArticle/Pdf/2780540204.pdf> ;
    cito:inTextCitationFrequency [
      a cito:InTextCitationCount ;
      cito:inTextCountValue "1"^^xsd:integer ;
      cito:inTextCitationTarget <http://www.emeraldinsight.com/Insight/html/Output/Published/EmeraldAbstractOnlyArticle/Pdf/2780540204.pdf> ;
    ] ; 
    cito:citesForInformation  <http://www.emeraldinsight.com/Insight/html/Output/Published/EmeraldAbstractOnlyArticle/Pdf/2780540204.pdf> ;

#B8 Cited in-text 1 time  
    cito:cites <http://dx.doi.org/10.1039/b410732b> ;
    cito:inTextCitationFrequency [
      a cito:InTextCitationCount ;
      cito:inTextCountValue "1"^^xsd:integer ;
      cito:inTextCitationTarget <http://dx.doi.org/10.1039/b410732b> ;
    ] ; 
    cito:citesForInformation <http://dx.doi.org/10.1039/b410732b> ;

#B9 Cited in-text 1 time  
    cito:cites <http://www.ariadne.ac.uk/issue5/jime/intro.html> ;
    cito:inTextCitationFrequency [
      a cito:InTextCitationCount ;
      cito:inTextCountValue "1"^^xsd:integer ;
      cito:inTextCitationTarget <http://www.ariadne.ac.uk/issue5/jime/intro.html> ;
    ] ; 
    cito:citesForInformation <http://www.ariadne.ac.uk/issue5/jime/intro.html> ;

#B10 Cited in-text 1 time  
    cito:cites <http://ceur-ws.org/Vol-523/deWaard.pdf> ;
    cito:inTextCitationFrequency [
      a cito:InTextCitationCount ;
      cito:inTextCountValue "1"^^xsd:integer ;
      cito:inTextCitationTarget <http://ceur-ws.org/Vol-523/deWaard.pdf> ;
    ] ; 
    cito:citesForInformation <http://ceur-ws.org/Vol-523/deWaard.pdf> ;
    

#B11 Cited in-text 1 time   
    cito:cites <http://elpub.scix.net/data/works/att/234_elpub2008.content.pdf> ;
    cito:inTextCitationFrequency [
      a cito:InTextCitationCount ;
      cito:inTextCountValue "1"^^xsd:integer ;
      cito:inTextCitationTarget <http://elpub.scix.net/data/works/att/234_elpub2008.content.pdf> ;
    ] ; 
    cito:obtainsBackgroundFrom <http://elpub.scix.net/data/works/att/234_elpub2008.content.pdf> ;

#B12 Cited in-text 1 time  
    cito:cites <http://imageweb.zoo.ox.ac.uk/pub/2009/publications/Shotton_ISMB_BioOntology_CiTO_final_postprint.pdf> ;
    cito:inTextCitationFrequency [
      a cito:InTextCitationCount ;
      cito:inTextCountValue "1"^^xsd:integer ;
      cito:inTextCitationTarget <http://imageweb.zoo.ox.ac.uk/pub/2009/publications/Shotton_ISMB_BioOntology_CiTO_final_postprint.pdf> ;
    ] ; 
    cito:citesForInformation <http://imageweb.zoo.ox.ac.uk/pub/2009/publications/Shotton_ISMB_BioOntology_CiTO_final_postprint.pdf> ;
    cito:extends <http://imageweb.zoo.ox.ac.uk/pub/2009/publications/Shotton_ISMB_BioOntology_CiTO_final_postprint.pdf> ;   
    cito:obtainsBackgroundFrom <http://imageweb.zoo.ox.ac.uk/pub/2009/publications/Shotton_ISMB_BioOntology_CiTO_final_postprint.pdf> ;   
    cito:sharesAuthorsWith <http://imageweb.zoo.ox.ac.uk/pub/2009/publications/Shotton_ISMB_BioOntology_CiTO_final_postprint.pdf> ;   
    cito:usesDataFrom <http://imageweb.zoo.ox.ac.uk/pub/2009/publications/Shotton_ISMB_BioOntology_CiTO_final_postprint.pdf> ;   
.

#	Section 2  Details of the 12 cited papers

# The following are citation details for the cited documents themselves, including publication dates in the format yyyy-mm-dd which allows temporal sorting.  

# Where an exact date cannot be determined, the date used is just the year, e.g. dcterms:issued "2003" or just the year and month e.g. dcterms:issued "2005-10".  
# The earliest possible date is used: thus a journal issue dated "May-June 2004" becomes dcterms:issued "2004-05", while one dated "10 November 2007-16 November 2007" becomes dcterms:issued "2007-11-10".

#B1
<http://dx.doi.org/10.1371/journal.pntd.0000228>
    dcterms:bibliographicCitation " Reis RB, Ribeiro GS, Felzemburgh RDM, Santana FS, Mohr S, Melendez AXTO, Queiroz A, Santos AC, Ravines RR, Tassinari WS, Carvalho MS, Reis MG, Ko AI (2008). Impact of environment and social gradient on Leptospira infection in urban slums.  PLoS Neglected Tropical Diseases 2: e228." ;
    dcterms:issued "2008-04-23" ;
    cito:isCitedBy <http://dx.doi.org/10.1186/2041-1480-1-S1-S6> ;
    cito:isRealizationOf cito:ResearchPaper ; # work
    rdf:type cito:JournalArticle ; # expression 
    cito:peerReviewed "true"^^xsd:boolean ; # peer review status  
# Google Scholar on 13 March 2010: Cited 11 times.  
# ISI Web of Knowledge on 13 March 2010: Cited 4 times.
  cito:citationFrequency [
    a cito:CitationCount ;
    cito:countValue "11"^^xsd:integer ;
    cito:countSource <http://scholar.google.com> ;
    cito:countDate "2010-03-13"^^xsd:date ;
  ];
cito:citationFrequency [
    a cito:CitationCount ;
    cito:countValue "4"^^xsd:integer ;
    cito:countSource <http://apps.isiknowledge.com> ;
    cito:countDate "2010-03-13"^^xsd:date ;
  ];
.


#B2
<http://dx.doi.org/10.1371/journal.pcbi.1000361>   
    dcterms:bibliographicCitation " Shotton D, Portwin K, Klyne G, Miles A (2009). Adventures in semantic publishing: exemplar semantic enhancement of a research article. PLoS Computational Biology 5: e1000361." ;
    dcterms:issued "2009-04-17";
    cito:isCitedBy <http://dx.doi.org/10.1186/2041-1480-1-S1-S6> ;
    cito:isRealizationOf cito:ResearchPaper ; # work
    rdf:type cito:JournalArticle; # expression  
    cito:peerReviewed "true"^^xsd:boolean ; # peer review status  
# Google Scholar on 13 March 2010: Cited 19 times.  
# ISI Web of Knowledge on 13 March 2010: Cited 2 times.
  cito:citationFrequency [
    a cito:CitationCount ;
    cito:countValue "19"^^xsd:integer ;
    cito:countSource <http://scholar.google.com> ;
    cito:countDate "2010-03-13"^^xsd:date ;
  ];
cito:citationFrequency [
    a cito:CitationCount ;
    cito:countValue "2"^^xsd:integer ;
    cito:countSource <http://apps.isiknowledge.com> ;
    cito:countDate "2010-03-13"^^xsd:date ;
  ];
.

#B3
<http://dx.doi.org/10.1136/bmj.b2680>
    dcterms:bibliographicCitation "Greenberg SA (2009). How citation distortions create unfounded authority: analysis of a citation network.  British Medical Journal 339: b2680." ;
    dcterms:issued "2009-07-21";
    cito:isCitedBy <http://dx.doi.org/10.1186/2041-1480-1-S1-S6> ;
    cito:isRealizationOf cito:ResearchPaper; # work
    rdf:type cito:JournalArticle; # expression  
    cito:peerReviewed "true"^^xsd:boolean ; # peer review status  
# Google Scholar on 13 March 2010: Cited 13 times.  
# ISI Web of Knowledge on 13 March 2010: Cited 5 times.
  cito:citationFrequency [
    a cito:CitationCount ;
    cito:countValue "13"^^xsd:integer ;
    cito:countSource <http://scholar.google.com> ;
    cito:countDate "2010-03-13"^^xsd:date ;
  ];
cito:citationFrequency [
    a cito:CitationCount ;
    cito:countValue "5"^^xsd:integer ;
    cito:countSource <http://apps.isiknowledge.com> ;
    cito:countDate "2010-03-13"^^xsd:date ;
  ];
.

#B4
<http://www.scielo.org.ar/scielo.php?pid=S0025-76802003000400011&script=sci_arttext&tlng=en>
    dcterms:bibliographicCitation "Amin M, Mabe M (2003). Impact factors: use and abuse. Medicina (Buenos Aires) 63:347-354." ;
    dcterms:issued "2003-07";
    cito:isCitedBy <http://dx.doi.org/10.1186/2041-1480-1-S1-S6> ;
    cito:isRealizationOf cito:Discussion ; # work
    rdf:type cito:JournalArticle; # expression  
    cito:peerReviewed "true"^^xsd:boolean ; # peer review status  
# Google Scholar on 13 March 2010: Cited 272 times.  
# ISI Web of Knowledge on 13 March 2010: Cited 10 times.
  cito:citationFrequency [
    a cito:CitationCount ;
    cito:countValue "272"^^xsd:integer ;
    cito:countSource <http://scholar.google.com> ;
    cito:countDate "2010-03-13"^^xsd:date ;
  ];
cito:citationFrequency [
    a cito:CitationCount ;
    cito:countValue "10"^^xsd:integer ;
    cito:countSource <http://apps.isiknowledge.com> ;
    cito:countDate "2010-03-13"^^xsd:date ;
  ];
.

#B5
<http://www.elsevier.com/framework_editors/pdfs/Perspectives1.pdf>    
    dcterms:bibliographicCitation " Amin M, Mabe M (2000). Impact factors: use and abuse. Perspectives in Publishing 1:1-6." ;
    dcterms:issued "2000-10";
    cito:isCitedBy <http://dx.doi.org/10.1186/2041-1480-1-S1-S6> ;
    cito:isRealizationOf cito:Discussion ; # work
    rdf:type cito:MagazineArticle; # expression  
    cito:peerReviewed "false"^^xsd:boolean ; # peer review status  
# Google Scholar on 13 March 2010: Cited 0 times.  
# ISI Web of Knowledge on 13 March 2010: Cited 0 times.
  cito:citationFrequency [
    a cito:CitationCount ;
    cito:countValue "0"^^xsd:integer ;
    cito:countSource <http://scholar.google.com> ;
    cito:countDate "2010-03-13"^^xsd:date ;
  ];
cito:citationFrequency [
    a cito:CitationCount ;
    cito:countValue "0"^^xsd:integer ;
    cito:countSource <http://apps.isiknowledge.com> ;
    cito:countDate "2010-03-13"^^xsd:date ;
  ];
.

#B6
<http://doi.acm.org/10.1145/1367080.1367085>
    dcterms:bibliographicCitation "Doerr M, Iorizzo D (2008). The dream of a global knowledge network - a new approach. ACM J Comput Cultur Heritage 1: Article 5 (June 2008), 23 pages." ;
    dcterms:issued "2008-06";
    cito:isCitedBy <http://dx.doi.org/10.1186/2041-1480-1-S1-S6> ;
    cito:isRealizationOf cito:Proposition ; # work
    rdf:type cito:JournalArticle; # expression  
    cito:peerReviewed "true"^^xsd:boolean ; # peer review status  
# Google Scholar on 13 March 2010: Cited 5 times.  
# ISI Web of Knowledge on 13 March 2010: Cited 0 times.
  cito:citationFrequency [
    a cito:CitationCount ;
    cito:countValue "5"^^xsd:integer ;
    cito:countSource <http://scholar.google.com> ;
    cito:countDate "2010-03-13"^^xsd:date ;
  ];
cito:citationFrequency [
    a cito:CitationCount ;
    cito:countValue "0"^^xsd:integer ;
    cito:countSource <http://apps.isiknowledge.com> ;
    cito:countDate "2010-03-13"^^xsd:date ;
  ];
.

#B7
<http://www.emeraldinsight.com/Insight/html/Output/Published/EmeraldAbstractOnlyArticle/Pdf/2780540204.pdf>
    dcterms:bibliographicCitation " Joost G, Kircz J (1998). Modularity: the next form of scientific information presentation? Journal of Documentation 54:210-235." ;
    dcterms:issued "1998-03";
    cito:isCitedBy <http://dx.doi.org/10.1186/2041-1480-1-S1-S6> ;
    cito:isRealizationOf cito:Proposition ; # work
    rdf:type cito:JournalArticle; # expression  
    cito:peerReviewed "true"^^xsd:boolean ; # peer review status  
# Google Scholar on 13 March 2010: Cited 45 times.  
# ISI Web of Knowledge on 13 March 2010: Cited 22 times.
  cito:citationFrequency [
    a cito:CitationCount ;
    cito:countValue "45"^^xsd:integer ;
    cito:countSource <http://scholar.google.com> ;
    cito:countDate "2010-03-13"^^xsd:date ;
  ];
cito:citationFrequency [
    a cito:CitationCount ;
    cito:countValue "22"^^xsd:integer ;
    cito:countSource <http://apps.isiknowledge.com> ;
    cito:countDate "2010-03-13"^^xsd:date ;
  ];
.

#B8
<http://dx.doi.org/10.1039/b410732b>
    dcterms:bibliographicCitation "Murray-Rust P, Rzepa HS, Tyrrell SM, Zhang Y (2004). Representation and use of chemistry in the global electronic age. Organic and Biomolecular Chemistry 2:3192-3203." ;
    dcterms:issued "2004-10-22";
    cito:isCitedBy <http://dx.doi.org/10.1186/2041-1480-1-S1-S6> ;
    cito:isRealizationOf cito:Proposition; # work
    rdf:type cito:JournalArticle; # expression  
    cito:peerReviewed "true"^^xsd:boolean ; # peer review status  
# Google Scholar on 13 March 2010: Cited 28 times.  
# ISI Web of Knowledge on 13 March 2010: Cited 18 times.
  cito:citationFrequency [
    a cito:CitationCount ;
    cito:countValue "28"^^xsd:integer ;
    cito:countSource <http://scholar.google.com> ;
    cito:countDate "2010-03-13"^^xsd:date ;
  ];
cito:citationFrequency [
    a cito:CitationCount ;
    cito:countValue "18"^^xsd:integer ;
    cito:countSource <http://apps.isiknowledge.com> ;
    cito:countDate "2010-03-13"^^xsd:date ;
  ];
.

#B9
<http://www.ariadne.ac.uk/issue5/jime/intro.html>
    dcterms:bibliographicCitation " Sumner T, Buckingham Shum S (1996). Open peer review and argumentation: loosening the paper chains on journals. Ariadne (Bi-Monthly Magazine of the UK Electronic Libraries Programme) Issue 5 (September 1996)." ;
    dcterms:issued "1996-09";
    cito:isCitedBy <http://dx.doi.org/10.1186/2041-1480-1-S1-S6> ;
    cito:isRealizationOf cito:Review ; # work
    rdf:type cito:JournalArticle; # expression  
    cito:peerReviewed "true"^^xsd:boolean ; # peer review status  
# Google Scholar on 13 March 2010: Cited 19 times.  
# ISI Web of Knowledge on 13 March 2010: Cited 0 times.
  cito:citationFrequency [
    a cito:CitationCount ;
    cito:countValue "19"^^xsd:integer ;
    cito:countSource <http://scholar.google.com> ;
    cito:countDate "2010-03-13"^^xsd:date ;
  ];
cito:citationFrequency [
    a cito:CitationCount ;
    cito:countValue "0"^^xsd:integer ;
    cito:countSource <http://apps.isiknowledge.com> ;
    cito:countDate "2010-03-13"^^xsd:date ;
  ];
.

#B10
<http://ceur-ws.org/Vol-523/deWaard.pdf>
    dcterms:bibliographicCitation " de Waard A, Shum SB, Carusi A, Park J, Samwald M, Sandor A (2009). Hypotheses, Evidence and Relationships:The HypER Model of Representing Scientific Knowledge. Workshop on Semantic Web Applications i Scientific Discourse, 8th International Semantic Web Conference (ISWC 2009, Washington DC; 25-29 October 2009." ;
    dcterms:issued "2009-10-26";
    cito:isCitedBy <http://dx.doi.org/10.1186/2041-1480-1-S1-S6> ;
    cito:isRealizationOf cito:Proposition ; # work
    rdf:type cito:ConferencePaper; # expression  
    cito:peerReviewed "true"^^xsd:boolean ; # peer review status  
# Google Scholar on 13 March 2010: Cited 0 times.  
# ISI Web of Knowledge on 13 March 2010: Cited 0 times.
  cito:citationFrequency [
    a cito:CitationCount ;
    cito:countValue "0"^^xsd:integer ;
    cito:countSource <http://scholar.google.com> ;
    cito:countDate "2010-03-13"^^xsd:date ;
  ];
cito:citationFrequency [
    a cito:CitationCount ;
    cito:countValue "0"^^xsd:integer ;
    cito:countSource <http://apps.isiknowledge.com> ;
    cito:countDate "2010-03-13"^^xsd:date ;
  ];
.

#B11
<http://elpub.scix.net/data/works/att/234_elpub2008.content.pdf>
    dcterms:bibliographicCitation " de Waard A, Kircz J (2008). Modeling scientific research articles � shifting perspectives and persistent issues. Proc. ELPUB2008 Conference on Electronic Publishing; pp 234-245; Toronto, Canada. June 2008." ;
    dcterms:issued "2008-06";
    cito:isCitedBy <http://dx.doi.org/10.1186/2041-1480-1-S1-S6> ;
    cito:isRealizationOf cito:Proposition ; # work
    rdf:type cito:ConferencePaper; # expression  
    cito:peerReviewed "true"^^xsd:boolean ; # peer review status  
# Google Scholar on 13 March 2010: Cited 2 times.  
# ISI Web of Knowledge on 13 March 2010: Cited 0 times.
  cito:citationFrequency [
    a cito:CitationCount ;
    cito:countValue "2"^^xsd:integer ;
    cito:countSource <http://scholar.google.com> ;
    cito:countDate "2010-03-13"^^xsd:date ;
  ];
cito:citationFrequency [
    a cito:CitationCount ;
    cito:countValue "0"^^xsd:integer ;
    cito:countSource <http://apps.isiknowledge.com> ;
    cito:countDate "2010-03-13"^^xsd:date ;
  ];
.

#B12
<http://imageweb.zoo.ox.ac.uk/pub/2009/publications/Shotton_ISMB_BioOntology_CiTO_final_postprint.pdf>
    dcterms:bibliographicCitation " Shotton D (2009). CiTO, the Citation Typing Ontology, and its use for annotation of reference lists and visualization of citation networks. In Bio-Ontologies 2009 Special Interest Group meeting at ISMB 2009; Stockholm. 28-29 June 2009." ;
    dcterms:issued "2009-06-28";
    cito:isCitedBy <http://dx.doi.org/10.1186/2041-1480-1-S1-S6> ;
    cito:isRealizationOf cito:Proposition ; # work
    rdf:type cito:ConferencePaper; # expression  
    cito:peerReviewed "true"^^xsd:boolean ; # peer review status  
# Google Scholar on 13 March 2010: Cited 0 times.  
# ISI Web of Knowledge on 13 March 2010: Cited 0 times.
  cito:citationFrequency [
    a cito:CitationCount ;
    cito:countValue "0"^^xsd:integer ;
    cito:countSource <http://scholar.google.com> ;
    cito:countDate "2010-03-13"^^xsd:date ;
  ];
cito:citationFrequency [
    a cito:CitationCount ;
    cito:countValue "0"^^xsd:integer ;
    cito:countSource <http://apps.isiknowledge.com> ;
    cito:countDate "2010-03-13"^^xsd:date ;
  ];
.


#  Section 3  Details of the 29 Web citations within the citing paper.
#  This section simply lists in alphabetical order the 29 URIs cited in the text of the paper, and the reason for citing.

<http://dx.doi.org/10.1186/2041-1480-1-S1-S6>       # The CiTO paper in JBMS       

#W1
    cito:cites <http://bibliontology.com/> ;
    cito:citesAsAuthority <http://bibliontology.com/> ;
    cito:critiques <http://bibliontology.com/> ;
 

#W2
    cito:cites <http://cidoc.ics.forth.gr/frbr_inro.html> ;
    cito:citesAsAuthority <http://cidoc.ics.forth.gr/frbr_inro.html> ; 

#W3
    cito:cites <http://cidoc.ics.forth.gr/index.html> ;
    cito:citesAsAuthority <http://cidoc.ics.forth.gr/index.html> ; 

#W4
    cito:cites <http://dublincore.org/documents/dcmi-type-vocabulary/> ;
    cito:citesAsAuthority <http://dublincore.org/documents/dcmi-type-vocabulary/> ; 

#W5
    cito:cites <http://dx.doi.org/10.1371/journal.pntd.0000228.x001> ;
    cito:citesForInformation <http://dx.doi.org/10.1371/journal.pntd.0000228.x001> ; 

#W6
    cito:cites <http://dx.doi.org/10.1371/journal.pntd.0000228.x004> ;
    cito:citesForInformation <http://dx.doi.org/10.1371/journal.pntd.0000228.x004> ; 

#W7
    cito:cites <http://dx.doi.org/10.1186/2041-1480-1-S1-S6/suppl/S1> ;
    cito:citesAsMetadataDocument <http://dx.doi.org/10.1186/2041-1480-1-S1-S6/suppl/S1> ;

#W8
    cito:cites <http://dx.doi.org/10.1186/2041-1480-1-S1-S6/suppl/S2> ;
    cito:citesAsMetadataDocument <http://dx.doi.org/10.1186/2041-1480-1-S1-S6/suppl/S2> ;
    cito:citesAsAuthority <http://dx.doi.org/10.1186/2041-1480-1-S1-S6/suppl/S2> ;
    cito:citesForInformation <http://dx.doi.org/10.1186/2041-1480-1-S1-S6/suppl/S2> ;

#W9
    cito:cites <http://dx.doi.org/10.1186/2041-1480-1-S1-S6/suppl/S3> ;
    cito:citesAsMetadataDocument <http://dx.doi.org/10.1186/2041-1480-1-S1-S6/suppl/S2> ; 

#W10
    cito:cites <http://en.wikipedia.org/wiki/Notation3> ;
    cito:citesForInformation <http://en.wikipedia.org/wiki/Notation3> ; 

#W11
    cito:cites <http://en.wikipedia.org/wiki/Resource_Description_Framework> ;
    cito:citesForInformation <http://en.wikipedia.org/wiki/Resource_Description_Framework> ; 

#W12
    cito:cites <http://ibrg.zoo.ox.ac.uk/cito/> ;
    cito:citesForInformation <http://ibrg.zoo.ox.ac.uk/cito/> ; 

#W13
    cito:cites <http://owl.man.ac.uk/factplusplus/> ;
    cito:citesForInformation <http://owl.man.ac.uk/factplusplus/> ; 

#W14
    cito:cites <http://protege.stanford.edu/> ;
    cito:citesForInformation <http://protege.stanford.edu/> ; 

#W15
    cito:cites <http://purl.org/net/cito/> ;
    cito:citesAsAuthority <http://purl.org/net/cito/> ; 
    cito:usedDataFrom <http://purl.org/net/cito/> ; 

#W16
    cito:cites <http://purl.org/net/semanticpublication/pntd.0000228> ;
    cito:citesForInformation <http://purl.org/net/semanticpublication/pntd.0000228> ; 

#W17
    cito:cites <http://scholar.google.com/> ;
    cito:citesForInformation <http://scholar.google.com/> ; 
    cito:usedDataFrom <http://scholar.google.com/> ; 

#W18
    cito:cites <http://simile.mit.edu/wiki/Welkin> ;
    cito:citesForInformation <http://simile.mit.edu/wiki/Welkin> ; 

#W19
    cito:cites <http://swan.mindinformatics.org/> ;
    cito:citesForInformation <http://swan.mindinformatics.org/> ; 

#W20
    cito:cites <http://swan.mindinformatics.org/ontology.html> ;
    cito:citesForInformation <http://swan.mindinformatics.org/ontology.html> ; 

#W21
    cito:cites <http://swan.mindinformatics.org/spec/1.2/discourserelationships.html> ;
    cito:citesforInformation <http://swan.mindinformatics.org/spec/1.2/discourserelationships.html> ; 

#W22
    cito:cites <http://www.doi.org/> ;
    cito:citesAsAuthority <http://www.doi.org/> ; 
    cito:citesForInformation <http://www.doi.org/> ; 

#W23
    cito:cites <http://www.ifla.org/en/publications/functional-requirements-for-bibliographic-records> ;
    cito:citesAsAuthority <http://www.ifla.org/en/publications/functional-requirements-for-bibliographic-records> ;
    cito:citesForInformation <http://www.ifla.org/en/publications/functional-requirements-for-bibliographic-records> ; 

#W24
    cito:cites <http://www.isiwebofknowledge.com/> ;
    cito:citesForInformation <http://www.isiwebofknowledge.com/> ; 
    cito:usesDataFrom <http://www.isiwebofknowledge.com/> ; 

#W25
    cito:cites <http://www.loc.gov/cds/downloads/FRBR.PDF> ;
    cito:citesForInformation <http://www.loc.gov/cds/downloads/FRBR.PDF> ; 

#W26
    cito:cites <http://www.scopus.com/> ;
    cito:citesForInformation <http://www.scopus.com/> ; 

#W27
    cito:cites <http://www.ukoln.ac.uk/repositories/digirep/index/SWAP> ;
    cito:citesForInformation <http://www.ukoln.ac.uk/repositories/digirep/index/SWAP> ; 

#W28
    cito:cites <http://www.w3.org/2001/sw/hcls/> ;
    cito:citesAsAuthority <http://www.w3.org/2001/sw/hcls/> ; 
    cito:citesForInformation <http://www.w3.org/2001/sw/hcls/> ;

#W29
    cito:cites <http://www.w3.org/RDF/> ;
    cito:citesAsAuthority <http://www.w3.org/RDF/> ; 
    cito:citesForInformation <http://www.w3.org/RDF/> ; 
.


#  Section 4  Details of the 29 cited Web pages.

#W1
<http://bibliontology.com/> 
    dc:subject "The Bibliographic Ontology (BIBO)" ;
    cito:isCitedBy <http://dx.doi.org/10.1186/2041-1480-1-S1-S6> ;
    rdf:type cito:WebPage ; # manifestation  
    cito:isEmbodimentOf 
	[a cito:WebContent ; # expression 
	 cito:isRealizationOf cito:Ontology ; #work
	] .

#W2
<http://cidoc.ics.forth.gr/frbr_inro.html> 
    dc:subject "FRBRoo, an encoding of Functional Requirements for Bibliographic Records (FRBR) using CIDOC CRM" ;
    cito:isCitedBy <http://dx.doi.org/10.1186/2041-1480-1-S1-S6> ;
    rdf:type cito:WebPage ; # manifestation  
    cito:isEmbodimentOf 
	[a cito:WebContent ; # expression 
	 cito:isRealizationOf cito:Ontology ; #work
	] .

#W3
<http://cidoc.ics.forth.gr/index.html> 
    dc:subject "The CIDOC Conceptual Reference Model (CRM)" ;
    cito:isCitedBy <http://dx.doi.org/10.1186/2041-1480-1-S1-S6> ;
    rdf:type cito:WebPage ; # manifestation  
    cito:isEmbodimentOf 
	[a cito:WebContent ; # expression 
	 cito:isRealizationOf cito:Ontology ; #work
	] .

#W4
<http://dublincore.org/documents/dcmi-type-vocabulary/> 
    dc:subject "The Dublin Core Metadata Initiative (DCMI) Type Vocabulary" ;
    cito:isCitedBy <http://dx.doi.org/10.1186/2041-1480-1-S1-S6> ;
    rdf:type cito:WebPage ; # manifestation  
    cito:isEmbodimentOf 
	[a cito:WebContent ; # expression 
	 cito:isRealizationOf cito:Ontology ; #work
	] .

#W5
<http://dx.doi.org/10.1371/journal.pntd.0000228.x001> 
     dc:subject " The semantically enhanced version of Reis et al. (2008) PLoS Neglected Tropical Diseases 2:e228 described in Shotton D, Portwin K, Klyne G, Miles A: Adventures in semantic publishing: exemplar semantic enhancement of a research article. PLoS Computational Biology 2009 5: e1000361 <http://dx.doi.org/10.1371/journal.pcbi.1000361>" ;
    cito:isCitedBy <http://dx.doi.org/10.1186/2041-1480-1-S1-S6> ;
    rdf:type cito:WebPage ; # manifestation  
    cito:isEmbodimentOf 
	[a cito:JournalArticle ; # expression 
	 cito:isRealizationOf cito:ResearchPaper ; #work
	] .

#W6
<http://dx.doi.org/10.1371/journal.pntd.0000228.x004> 
    dc:title "The machine-readable CiTO-annotated reference list from Reis et al. (2008) PLoS Neglected Tropical Diseases 2008, 2:e228, encoded in RDF serialized in Notation3 format" ;
    dc:Subject <http://dx.doi.org/10.1371/journal.pntd.0000228>	;
    cito:isCitedBy <http://dx.doi.org/10.1186/2041-1480-1-S1-S6> ;
    rdf:type cito:OnlineFile ; # manifestation  
    cito:isEmbodimentOf 
	[a cito:SupplementaryInformation ; # expression 
	 cito:isRealizationOf cito:CitationMetadata ; #work
	] .

#W7
<http://dx.doi.org/10.1186/2041-1480-1-S1-S6/suppl/S1> 
    dc:title "Additional File 1: Publication Metadata for Shotton DM (2010) CiTO, the Citation Typing Ontology. Journal of Biomedical Semantics 1(Suppl 1): S6." ;
    dc:Subject <http://dx.doi.org/10.1186/2041-1480-1-S1-S6>	;
    cito:isCitedBy <http://dx.doi.org/10.1186/2041-1480-1-S1-S6> ;
    rdf:type cito:OnlineFile ; # manifestation  
    cito:isEmbodimentOf 
	[a cito:SupplementaryInformation ; # expression 
	 cito:isRealizationOf cito:BibliographicMetadata ; #work
	 cito:isRealizationOf cito:EntityMetadata ; #work
	 cito:isRealizationOf cito:ProjectMetadata ; #work
	] .

#W8
<http://dx.doi.org/10.1186/2041-1480-1-S1-S6/suppl/S2> 
    dc:title "Additional File 2 of Shotton DM (2010) CiTO, the Citation Typing Ontology. Journal of Biomedical Semantics 1(Suppl 1): S6. The CiTO Vocabulary and Definitions" ;
    dc:subject <http://purl.org/net/cito/> ; 
    cito:isCitedBy <http://dx.doi.org/10.1186/2041-1480-1-S1-S6> ;
    rdf:type cito:WebPage ; # manifestation  
    cito:isEmbodimentOf 
	[a cito:SupplementaryInformation ; # expression 
	 cito:isRealizationOf cito:Ontology ; #work
	] .

#W9
<http://dx.doi.org/10.1186/2041-1480-1-S1-S6/suppl/S3> 
    dc:title "Additional File 3: Citation Metadata for Shotton DM (2010) CiTO, the Citation Typing Ontology. Journal of Biomedical Semantics 1(Suppl 1): S6. " ;
    dc:subject <http://dx.doi.org/10.1186/2041-1480-1-S1-S6> ; 
    cito:isCitedBy <http://dx.doi.org/10.1186/2041-1480-1-S1-S6> ;
    rdf:type cito:OnlineFile ; # manifestation  
    cito:isEmbodimentOf 
	[a cito:SupplementaryInformation ; # expression 
	 cito:isRealizationOf cito:CitationMetadata ; #work
	] .

#W10
<http://en.wikipedia.org/wiki/Notation3> 
    dc:subject "Notation3 serialization of RDF" ;
    cito:isCitedBy <http://dx.doi.org/10.1186/2041-1480-1-S1-S6> ;
    rdf:type cito:WebPage ; # manifestation  
    cito:isEmbodimentOf 
	[a cito:WebContent ; # expression 
	 cito:isRealizationOf cito:ReferenceWork ; #work
	] .

#W11
<http://en.wikipedia.org/wiki/Resource_Description_Framework> 
    dc:subject "Wikipedia entry for Resource Description Framework (RDF)" ;
    cito:isCitedBy <http://dx.doi.org/10.1186/2041-1480-1-S1-S6> ;
    rdf:type cito:WebPage ; # manifestation  
    cito:isEmbodimentOf 
	[a cito:WebContent ; # expression 
	 cito:isRealizationOf cito:ReferenceWork ; #work
	] .

#W12
<http://ibrg.zoo.ox.ac.uk/cito/> 
    dc:subject "The CiTO wiki" ;
    cito:isCitedBy <http://dx.doi.org/10.1186/2041-1480-1-S1-S6> ;
    rdf:type cito:WebPage ; # manifestation  
    cito:isEmbodimentOf 
	[a cito:WikiEntry ; # expression 
	 cito:isRealizationOf cito:ReferenceWork ; #work
	] .

#W13
<http://owl.man.ac.uk/factplusplus/> 
    dc:subject "The FaCT++ OWL-DL reasoner" ;
    cito:isCitedBy <http://dx.doi.org/10.1186/2041-1480-1-S1-S6> ;
    rdf:type cito:WebPage ; # manifestation  
    cito:isEmbodimentOf 
	[a cito:WebPage ; # expression 
	 cito:isRealizationOf cito:ReferenceWork ; #work
	] .

#W14
<http://protege.stanford.edu/> 
    dc:subject "The Prot�g� ontology editor" ;
    cito:isCitedBy <http://dx.doi.org/10.1186/2041-1480-1-S1-S6> ;
    rdf:type cito:WebPage ; # manifestation  
    cito:isEmbodimentOf 
	[a cito:WebPage ; # expression 
	 cito:isRealizationOf cito:ReferenceWork ; #work
	] .

#W15
<http://purl.org/net/cito/> 
    dc:subject "CiTO, the Citation Typing Ontology" ;
    cito:isCitedBy <http://dx.doi.org/10.1186/2041-1480-1-S1-S6> ;
    rdf:type cito:WebPage ; # manifestation  
    rdf:type cito:OnlineFile ; # alternate manifestation via content negotiation 
     cito:isEmbodimentOf 
	[a cito:Document ; # expression 
	 cito:isRealizationOf cito:Ontology ; #work
	] .

#W16
<http://purl.org/net/semanticpublication/pntd.0000228> 
    dc:subject "Semantically enhanced version of the original paper by Reis et al. (2008) originally published in PLoS Neglected Tropical Disease that is Reference #4 in this paper" ;
    cito:isCitedBy <http://dx.doi.org/10.1186/2041-1480-1-S1-S6> ;
    rdf:type cito:WebPage ; # manifestation  
    cito:isEmbodimentOf 
	[a cito:JournalArticle ; # expression 
	 cito:isRealizationOf cito:ResearchPaper ; #work
	] .

#W17
<http://scholar.google.com/> 
    dc:subject "Google Scholar, a bibliographic resource from Google Inc." ;
    cito:isCitedBy <http://dx.doi.org/10.1186/2041-1480-1-S1-S6> ;
    rdf:type cito:WebPage ; # manifestation  
    cito:isEmbodimentOf 
	[a cito:WebContent ; # expression 
	 cito:isRealizationOf cito:BibliographicMetadata ; #work
	] .

#W18
<http://simile.mit.edu/wiki/Welkin> 
    dc:subject "Welkin, an open source RDF graph visualization application" ;
    cito:isCitedBy <http://dx.doi.org/10.1186/2041-1480-1-S1-S6> ;
    rdf:type cito:WebPage ; # manifestation  
    cito:isEmbodimentOf 
	[a cito:WebContent ; # expression 
	 cito:isRealizationOf cito:ReferenceWork ; #work
	] .

#W19
<http://swan.mindinformatics.org/> 
    dc:subject "Semantic Web Applications in Neuromedicine (SWAN)" ;
    cito:isCitedBy <http://dx.doi.org/10.1186/2041-1480-1-S1-S6> ;
    rdf:type cito:WebPage ; # manifestation  
    cito:isEmbodimentOf 
	[a cito:WebContent ; # expression 
	 cito:isRealizationOf cito:ReferenceWork ; #work
	] .

#W20
<http://swan.mindinformatics.org/ontology.html> 
    dc:subject " The SWAN ontology ecosystem" ;
    cito:isCitedBy <http://dx.doi.org/10.1186/2041-1480-1-S1-S6> ;
    rdf:type cito:WebPage ; # manifestation  
    cito:isEmbodimentOf 
	[a cito:WebContent ; # expression 
	 cito:isRealizationOf cito:ReferenceWork ; #work
	] .

#W21
<http://swan.mindinformatics.org/spec/1.2/discourserelationships.html> 
    dc:subject "The SWAN Scientific Discourse Relationships Ontology" ;
    cito:isCitedBy <http://dx.doi.org/10.1186/2041-1480-1-S1-S6> ;
    rdf:type cito:WebPage ; # manifestation  
    cito:isEmbodimentOf 
	[a cito:WebContent ; # expression 
	 cito:isRealizationOf cito:Ontology ; #work
	] .

#W22
<http://www.doi.org/> 
    dc:subject "The Digital Object Identifier (DOI)" ;
    cito:isCitedBy <http://dx.doi.org/10.1186/2041-1480-1-S1-S6> ;
    rdf:type cito:WebPage ; # manifestation  
    cito:isEmbodimentOf 
	[a cito:WebContent ; # expression 
	 cito:isRealizationOf cito:ReferenceWork ; #work
	] .

#W23
<http://www.ifla.org/VII/s13/frbr/frbr1.htm> 
    dc:subject "Functional Requirements for Bibliographic Records (FRBR), a bibliographic data model" ;
    cito:isCitedBy <http://dx.doi.org/10.1186/2041-1480-1-S1-S6> ;
    rdf:type cito:WebPage ; # manifestation  
    cito:isEmbodimentOf 
	[a cito:WebContent ; # expression 
	 cito:isRealizationOf cito:Report ; #work
	] .

#W24
<http://www.isiwebofknowledge.com/> 
    dc:subject "The ISI Web of Knowledge, a bibliographic resource from Thomson Reuters" ;
    cito:isCitedBy <http://dx.doi.org/10.1186/2041-1480-1-S1-S6> ;
    rdf:type cito:WebPage ; # manifestation  
    cito:isEmbodimentOf 
	[a cito:WebContent ; # expression 
	 cito:isRealizationOf cito:BibliographicMetadata ; #work
	] .

#W25
<http://www.loc.gov/cds/downloads/FRBR.PDF> 
dc:subject "A description of the Functional Requirements for Bibliographic Records (FRBR) bibliographic data model" ;
    cito:isCitedBy <http://dx.doi.org/10.1186/2041-1480-1-S1-S6> ;
    rdf:type cito:OnlineFile ; # manifestation  
    cito:isEmbodimentOf 
	[a cito:Document ; # expression 
	 cito:isRealizationOf cito:InstructionalWork ; #work
	] .

#W26
<http://www.scopus.com/> 
    dc:subject "Scopus, a bibliographic resource from Elsevier BV" ;
    cito:isCitedBy <http://dx.doi.org/10.1186/2041-1480-1-S1-S6> ;
    rdf:type cito:WebPage ; # manifestation  
    cito:isEmbodimentOf 
	[a cito:WebContent ; # expression 
	 cito:isRealizationOf cito:BibliographicMetadata ; #work
	] .

#W27
<http://www.ukoln.ac.uk/repositories/digirep/index/SWAP> 
    dc:subject "The Scholarly Works Application Profile (SWAP)" ;
    cito:isCitedBy <http://dx.doi.org/10.1186/2041-1480-1-S1-S6> ;
    rdf:type cito:WebPage ; # manifestation  
    cito:isEmbodimentOf 
	[a cito:WebContent ; # expression 
	 cito:isRealizationOf cito:ReferenceWork ; #work
	] .

#W28
<http://www.w3.org/2001/sw/hcls/> 
    dc:subject "W3C Semantic Web for Health Care and Life Sciences Interest Group" ;
    cito:isCitedBy <http://dx.doi.org/10.1186/2041-1480-1-S1-S6> ;
    rdf:type cito:WebPage ; # manifestation  
    cito:isEmbodimentOf 
	[a cito:WebContent ; # expression 
	 cito:isRealizationOf cito:ReferenceWork ; #work
	] .

#W29
<http://www.w3.org/RDF/> 
    dc:subject "The Resource Description Framework (RDF)" ;
    cito:isCitedBy <http://dx.doi.org/10.1186/2041-1480-1-S1-S6> ;
    rdf:type cito:WebPage ; # manifestation  
    cito:isEmbodimentOf 
	[a cito:WebContent ; # expression 
	 cito:isRealizationOf cito:ReferenceWork ; #work
	] .

# /end
